# Supplementary material for: Protective Effects of Protopanaxatriol Saponins on Ulcerative Colitis in Mouse Based on UPLC-Q/TOF-MS Serum and Colon Metabolomics
Source: Molecules. 2022 Nov 30;27(23):8346. doi: 10.3390/molecules27238346 (PMC9738265; doi:10.3390/molecules27238346)
Supplement: Supplementary file 1 [file molecules-27-08346-s001.zip]

Archive with 2 entries (2 files):
- Electronic supplementary information.pdf
- Supplementary Material-dataset.xlsx
