# Supplementary material for: Protective Effects of Protopanaxatriol Saponins on Ulcerative Colitis in Mouse Based on UPLC-Q/TOF-MS Serum and Colon Metabolomics
Source: Molecules. 2022 Nov 30;27(23):8346. doi: 10.3390/molecules27238346 (PMC9738265; doi:10.3390/molecules27238346)
Supplement: Supplementary file 1 [file molecules-27-08346-s001.zip › Supplementary Material-dataset.xlsx]

## Sheet: serum-pos
Primary ID	File Text	Sample Group	17.82_100.0792	20.40_100.0796	21.00_100.0796	18.37_100.0796	26.82_100.0797	0.26_100.0797	17.41_100.0797	27.60_100.0798	28.41_100.0799	29.08_102.0379	0.96_103.0581	18.06_104.1107	0.66_104.1107	17.11_104.1117	20.71_104.1124	5.11_565.8848	25.77_565.9288	11.69_566.3077	16.80_566.3141	17.16_566.3196	16.19_566.3217	14.52_566.3227	24.71_566.4099	25.80_566.4215	26.78_566.4489	0.56_566.8824	24.77_567.4310	19.16_568.2988	11.93_568.3173	8.92_568.3185	18.00_568.3332	29.09_109.0260	28.99_109.5222	25.34_110.0230	26.71_110.0230	24.37_110.0231	28.41_110.0234	29.14_110.0234	23.75_110.0234	28.42_111.0235	29.01_111.0237	26.83_111.0237	29.02_112.9874	29.10_113.9669	29.34_113.9675	1.39_115.0574	1.36_117.0607
Mass			100.079	100.08	100.08	100.08	100.08	100.08	100.08	100.08	100.08	102.038	103.058	104.111	104.111	104.112	104.112	565.885	565.929	566.308	566.314	566.32	566.322	566.323	566.41	566.422	566.449	566.882	567.431	568.299	568.317	568.318	568.333	109.026	109.522	110.023	110.023	110.023	110.023	110.023	110.023	111.023	111.024	111.024	112.987	113.967	113.968	115.057	117.061
Retention Time			17.82	20.4	21	18.37	26.82	0.26	17.41	27.6	28.41	29.08	0.96	18.06	0.66	17.11	20.71	5.11	25.77	11.69	16.8	17.16	16.19	14.52	24.71	25.8	26.78	0.56	24.77	19.16	11.93	8.92	18	29.09	28.99	25.34	26.71	24.37	28.41	29.14	23.75	28.42	29.01	26.83	29.02	29.1	29.34	1.39	1.36
UC_20210816_pos_XB10	marker	B	0	0	0	0	1.19945	0	0	0.294104	0.82395	6.41761	6.96407	0.059732	4.76699	0.053603	0.040134	2.86451	0	0.233181	0.006315	0.169187	0	0	0.091398	0.318707	11.5432	0.756161	0.093923	0.004877	0.052875	0	0.048861	0	0.760767	0	0.142531	0	0	5.94082	0.259317	2.76503	5.76335	0	0.757192	0	1.62268	1.23025	1.39172
UC_20210816_pos_XB1	marker	B	0	0.19206	0	0.337399	0	0	0.208943	0	0.314649	3.73076	4.37043	0.29041	2.52092	0.16512	0.180887	2.47191	0	0	0.089557	0.506459	0.314813	0	1.44736	0.395624	4.80628	0.614785	0.606517	0	0.001168	0	1.22123	0	0.24092	0	0	0	0.213745	1.99934	0	1.39382	2.86777	0	0.353588	0	0	1.182	1.51412
UC_20210816_pos_XB4	marker	B	0	0	0	0	1.6486	0.829421	0.289743	0	1.48522	6.57319	4.8263	0.213399	8.07574	0.290856	0.088202	0	0	0	0	0.615826	0.084874	0	0	0.26471	2.90402	1.19819	0.091627	0	0	0.209217	0.678636	0	0.631779	0	0	0	0	4.5878	0	1.99354	5.1013	0	0.698955	0	0.934517	1.24272	1.50936
UC_20210816_pos_XB2	marker	B	0	0	0	0.045415	1.26485	0.37874	1.00408	0	0.612471	5.32427	4.72713	0.182668	5.05832	0.269342	0.264228	3.15085	0	0.062783	0.11931	0.664308	0.195628	0.030355	1.14733	0.526127	4.00246	0.871419	0.434993	0	0.007303	0.144663	0	0	0.454459	0.005095	0	0.041369	0.031751	3.6044	0	1.42769	4.40194	0.378716	0.568267	0	0.266057	0.942331	1.26011
UC_20210816_pos_XB3	marker	B	0	0.23055	0	0	0.729447	0.514418	0.245228	0	0.522324	3.73411	3.89252	0.262017	2.57973	0.21713	0.181616	1.92324	0	0.09966	0	0.703283	0.262338	0	0.566035	0.219537	5.61513	0.588928	0.245617	0.001471	0.024612	0.102771	0.664027	0	0.306119	0.007941	0	0.048738	0.242882	2.82595	0	1.25332	3.17982	0	0.366979	0	0.288588	0.807651	0.967425
UC_20210816_pos_XB5	marker	B	0.117442	0	0.142918	0	0	0.215033	0	0	1.12383	7.45111	5.24169	0.16475	6.25576	0.154792	0.095981	4.93501	0	0	0	0.593364	0.061082	0.022335	0.104033	0.437584	13.4901	1.16171	0.154413	0.017903	0.040172	0	0.241495	0	0.608548	0	0	0	0	4.84249	0	2.73513	6.39737	0	0.723845	0	0.987719	1.30095	1.59035
UC_20210816_pos_XB6	marker	B	0	0	0	0	1.12806	0.549159	0	0	0.649751	5.15221	2.88117	0.254882	2.96336	0.179113	0.197147	4.2646	0	0.26652	0	0.680444	0.14928	0	0.379	0.249521	8.91515	0.905616	0.238856	0.021791	0	0.274744	0.426102	0	0.44232	0	0	0	0	3.222	0.04579	1.94429	4.09273	0.48766	0.519243	0	0.64165	0.601525	0.693071
UC_20210816_pos_XB7	marker	B	0	0	0	0	1.6486	0.829421	0.289743	0	1.48522	6.57319	4.8263	0.213399	8.07574	0.290856	0.088202	0	0	0	0	0.615826	0.084874	0	0	0.26471	2.90402	1.19819	0.091627	0	0	0.209217	0.678636	0	0.631779	0	0	0	0	4.5878	0	1.99354	5.1013	0	0.698955	0	0.934517	1.24272	1.50936
UC_20210816_pos_XB8	marker	B	0	0	0.419132	0.508513	0.715486	0.116359	0	0.191977	0.730254	4.72124	4.77182	0.394371	4.42704	0.230741	0.198899	2.4413	0.066875	0.335625	0.083876	0.637929	0.228705	0.015184	0.874613	0.336506	6.13782	0.773265	0.345253	0	0	0.369101	0.845792	0	0.477194	0	0	0	0.002566	4.07764	0.140462	2.0872	4.02276	0.378977	0.54373	0	0.906973	0.759729	0.950617
UC_20210816_pos_XB9	marker	B	0	0.225094	0.31208	0	0.459388	0	0	0	0.77202	4.64171	5.5069	0.311296	6.49223	0.282724	0.179562	1.35632	0.079958	0.043488	0	0.734355	0.148569	0	0.641308	0.341198	6.77301	0.925422	0.223161	0	0	0.051909	0.963383	0	0.555138	0	0	0.157659	0.156543	4.4823	0.201027	1.94676	4.09833	0	0.469762	0	0.955307	1.05632	1.22563
UC_20210816_pos_XM1	marker	M	0	0	0	0.228431	0	1.06196	0	0.016869	0.814917	6.64628	5.93157	0.317947	3.79733	0.313623	0.246608	3.90413	0.171177	0	0	0.982351	0.339109	0.024552	0	0.41462	5.47314	1.40222	0.254907	0	0.394368	0.093948	0.353042	0.320092	0.827131	0	0.168182	0.39225	0	6.12268	0	2.02628	5.325	0	0.807212	0	1.26724	0.796709	0.922264
UC_20210816_pos_XM10	marker	M	0.364125	0	0	0.335692	0.93327	0	0.416686	0.591331	0.828577	3.35673	2.25147	0.382447	2.98086	0.247056	0.276076	1.74536	0.481999	0.585679	0.285674	0.717547	0.619959	0	1.38847	0.49197	6.04824	0.538091	0	0	1.91048	0.406858	0.816779	0.325902	0.529481	0	0.434308	0.477209	0	4.78146	0	0.88197	2.68462	0	0.456852	1.45237	0	0	0.334797
UC_20210816_pos_XM2	marker	M	0.291644	0.370329	0.448723	0.444805	0.963068	0.609488	0	0	0	3.78636	2.42726	0.370086	3.15746	0.26988	0.292008	2.47309	0.323106	2.14312	0.217665	0.455713	0.202297	0	1.3573	0.578254	7.05822	0.804386	0.552083	0	3.94552	1.60408	0.966817	0	0.508751	0	0.171473	0.125816	0	3.68499	0	1.00524	2.99166	0.390226	0.398768	0.868334	0.909276	0.153219	0.193558
UC_20210816_pos_XM3	marker	M	0.14215	0	0.363799	0.34379	1.35157	0.728679	0.302477	0	0.579075	4.35204	4.22596	0.332111	4.43828	0.266697	0.230141	1.96528	0.174726	0.65438	0.184126	0.767102	0.276015	0.014736	0.848018	0.271284	8.93026	0.663038	0.417519	0	1.19874	0.41066	0.746091	0.233121	0.538173	0	0.252509	0.297114	0	4.46162	0	1.50313	3.51215	0.618741	0.463037	1.16902	0	0.491845	0.636998
UC_20210816_pos_XM4	marker	M	0	0.358252	0.398531	0.398466	1.13902	0.736933	0.280638	0	0.749899	4.04658	2.96583	0.342479	3.61839	0.24654	0.263488	2.11943	0.388566	0.812264	0.115425	0.63894	0.208841	0	0.955552	0.473738	5.01091	0.780648	0.386765	0	1.76256	0.577042	0.729447	0.28859	0.532525	0.187794	0	0.381268	0	4.50386	0	1.54319	3.41629	0.473174	0.524113	1.08184	0	0.295568	0.315231
UC_20210816_pos_XM5	marker	M	0	0	0.461863	0.289989	0	0	0.493043	0	0.857046	4.26339	4.26505	0.350759	4.4087	0.206311	0.232243	2.08236	0	0.357515	0	0.878119	0.305357	0.005256	0.664934	0.284446	7.63877	0.663335	0.311378	0	0.524962	0.249279	0.597418	0.301496	0.546545	0.169978	0.16829	0	0.296514	5.05046	0	1.26031	3.72024	0.181602	0.46333	1.40382	0	0.67882	0.846705
UC_20210816_pos_XM6	marker	M	0.377187	0.463467	0.249805	0.498775	1.00082	0.429591	0	0.609359	0.734116	4.06983	2.29338	0.523959	4.61796	0.230724	0.289402	2.24788	0.185571	1.30986	0.034117	0.310375	0.04472	0	0.750913	0.241204	1.90423	0.672031	0.29477	0	1.85042	1.81181	0.423166	0.286204	0.596877	0	0	0	0.303203	5.03435	0	0.989613	3.33494	0.416373	0.503702	1.42431	0	0.231334	0.338449
UC_20210816_pos_XM7	marker	M	0.303937	0	0	0.350919	0.550648	0.253283	0.385049	0.220371	0.581745	3.17222	4.36723	0.323999	2.76696	0.288517	0.258381	2.23298	0.289534	0.167087	0.64319	0.737815	0.885358	0	1.77345	0.340709	7.37602	0.425301	0	0.012989	1.9558	0.151199	1.70261	0.213248	0.501031	0.145275	0	0.333973	0.288503	4.10116	0	1.21633	2.73979	0	0.439137	1.19146	0	0.513592	0.632921
UC_20210816_pos_XM8	marker	M	0	0	0.141772	0	1.72514	0	0	0.542204	0	4.45836	4.00306	0.322392	4.5879	0.292414	0.260455	2.22011	0.322578	0.169401	0	0.998258	0.257528	0.019629	0.633232	0.392684	6.68349	0.845673	0.348605	0	0.132081	0.142175	0.833413	0.380858	0.617812	0	0.559881	0	0.547771	5.91595	0.479756	1.49995	3.71144	0.789689	0.54434	1.68843	0	0.671923	0.792147
UC_20210816_pos_XM9	marker	M	0	0	0	0.272963	0.449817	0.395201	0	0	0.740029	4.61135	4.54069	0.25438	5.04724	0.317485	0.197778	2.22863	0.219175	0.429512	0	0.849239	0.177401	0	0	0.241867	11.0457	0.802993	0.296842	0	0.689595	0.17475	0.787318	0.355327	0.59092	0.251686	0.355033	0	0	5.9475	0.321593	1.50363	3.95869	0	0.605455	1.79922	0	0.507956	0.605183
UC_20210816_pos_XPTS1	marker	PTS	0	0	0	0	0	0.902947	0	0	0.640194	6.2731	4.68447	0.098637	6.66019	0.123902	0.069742	2.71138	0	0	0	0.48775	0.019259	0	0.125144	0.359844	8.65482	0.884874	0.434872	0	0.059805	0	0.241386	0.739652	0.918042	0	0.754741	1.1066	1.60737	10.4841	0.608347	1.99214	5.02883	0	0.848304	3.64197	0	0.980083	1.20261
UC_20210816_pos_XPTS10	marker	PTS	0	0	0.145741	0.308661	0.600734	0.427361	0	0	0.263633	3.3787	3.41855	0.427139	3.86685	0.303379	0.304183	1.35136	0.296976	1.11993	0.149382	0.662344	0.301213	0	0.918046	0.174248	4.5515	0.647358	0.552426	0	2.24373	0.984222	0.854406	0.406328	0.6085	0.101307	0.609924	0.627106	0.433456	7.12562	0	0.058843	2.91748	0	0.458708	2.4959	0	0.406212	0.546656
UC_20210816_pos_XPTS2	marker	PTS	0	0	0.286878	0	1.51136	0	0.040424	0.121043	1.2898	5.44244	4.00791	0.226555	4.91017	0.204136	0.179861	1.46678	0	0.253203	0	0.43829	0	0	0	0.379489	13.2757	1.13056	1.02387	0	0	0.498381	0.512818	0.559983	0.907601	0.342865	0.978359	0.835494	0.731837	9.59595	0	1.27358	4.63612	0.534695	0.729625	3.38397	0	0.837696	1.1336
UC_20210816_pos_XPTS3	marker	PTS	0.212002	0.212056	0.386584	0.28189	0.812871	0	0	0	0.540111	3.3155	2.46384	0.408659	2.70302	0.233477	0.241388	1.47858	0.285193	1.13502	0.292246	0.630642	0.478438	0.047657	1.23913	0.212031	5.72161	0.705328	0.644372	0	0	1.13384	0.637986	0.368178	0.5241	0	0.634513	0.560728	0.417192	5.97968	0	0.745913	2.64179	0.371552	0.472724	2.25822	0	0.347389	0.401826
UC_20210816_pos_XPTS4	marker	PTS	0.314618	0	0.279098	0	1.5037	0.741979	0	0.099637	0.644103	4.49235	2.35165	0.390104	3.94705	0.295803	0.262058	1.33443	1.462	0.433966	0.209899	0.826777	0.281382	0.027451	1.07488	1.20943	4.7807	1.09481	0.668072	0.014903	0.502639	0.386568	0.930839	0.583382	0.676367	0.567858	1.04977	0.546246	0.701838	8.57158	0	0.888091	3.40548	0	0.600525	3.01712	0	0.199705	0.241193
UC_20210816_pos_XPTS5	marker	PTS	0.240268	0.430903	0.057408	0.476175	0	0.662441	0	0	0	5.21332	2.88857	0.400862	4.58938	0.238454	0.267629	1.88015	1.40496	0.460018	0.157689	0.856605	0.312993	0	1.28732	0.984979	5.56798	1.50378	1.03699	0	0	0.721923	1.03843	0.496412	0.774565	0	0.535099	0.639816	0.945055	9.37666	0	0.700827	4.23054	0	0.799001	3.0509	0	0.364281	0.428318
UC_20210816_pos_XPTS6	marker	PTS	0.354848	0	0.446994	0.36175	0	0.087549	0.278821	0.088723	0.56975	2.77736	2.2478	0.389521	2.15982	0.202986	0.331502	1.25584	0.720144	0.437372	0.274374	0.505636	0.642443	0.083759	1.95402	0.512578	3.49629	0.605513	0	0.020854	0.207831	0.474365	0.700199	0.318259	0.49486	0	0	0.316661	0.585565	5.22094	0	0.539408	2.28127	0	0.346868	1.79397	0	0.288503	0.359051
UC_20210816_pos_XPTS7	marker	PTS	0.214849	0.203837	0.149595	0	0.82256	0.556443	0	0	0	3.56371	3.22641	0.410308	3.57221	0.279474	0.204228	2.4483	0.808416	0.154879	0.304877	0.743564	0.523562	0	0.807061	0.61919	3.24108	0.778638	0.93403	0	0.025445	0.180768	1.21162	0.418454	0.514535	0	0.741276	0.54202	0.817481	6.82076	0	0.738055	2.8584	0.292165	0.502826	2.44828	0	0.466112	0.59515
UC_20210816_pos_XPTS8	marker	PTS	0.149637	0.187019	0	0	0.858307	0.646153	0	0	1.02044	3.31605	1.81974	0.343215	2.85441	0.27575	0.299356	1.38033	0.881998	0.687644	0.307807	0.681873	0.425405	0	0.672636	0.649671	3.23303	0.917019	0.323169	0	1.45208	0.572205	0.952051	0.422125	0.492647	0.436187	0.727768	0	1.06617	6.7886	0.454743	1.22027	2.86119	0	0.52542	2.36716	0	0.212531	0.232613
UC_20210816_pos_XPTS9	marker	PTS	0	0.224836	0	0.33948	0.540099	0.66443	0.216649	0.097215	0.979081	3.07729	2.27518	0.368201	3.69716	0.215347	0.289429	2.12229	1.07329	1.1921	0	0.463386	0.157071	0.018529	1.6963	0.765645	4.46336	0.806507	0.823757	0	0.951558	1.82863	0.534405	0.355418	0.50326	0.503632	0.611679	0	0.686957	6.15558	0	1.02234	2.70351	0	0.425951	2.24993	0	0	0.313001
UC_20210816_pos_XWQC1	marker	QC	0.214375	0	0.367265	0.299593	0	0.347687	0	0	0.835406	3.91149	3.67535	0.37698	3.91517	0.283199	0.246611	2.26449	0.739959	0.498704	0	0.828564	0.332026	0.036628	0.893144	0.526768	5.36459	0.786744	0.544867	0.014399	0	0.541609	0.975153	0.450066	0.63719	0.378096	0.505314	0.783603	0.948754	7.614	0	0.721902	3.38314	0	0.565005	2.88473	0	0.736423	0.793944
UC_20210816_pos_XWQC2	marker	QC	0	0	0.344739	0	0.802591	0.6114	0	0.480981	0.859078	3.88629	3.66634	0.378033	3.83254	0.254645	0.263003	1.95095	0.530409	0.513366	0.231161	0.776145	0.349149	0.033773	0.897728	0.384926	5.1131	0.721023	0.424145	0	0.084238	0.553743	0.79731	0.447529	0.564477	0	0.654391	0.630396	0.766196	7.55472	0	0.727415	3.25715	0	0.514562	2.77901	0	0.657036	0.715508
UC_20210816_pos_XWQC3	marker	QC	0.260985	0	0.389648	0.321101	0.649188	0	0	0	0.59806	3.56971	2.85206	0.381364	4.04582	0.260634	0.297358	1.96851	0.481551	0.51901	0	0.779135	0.300255	0.054655	0.785634	0.404684	4.38643	0.6489	0.458435	0.007378	0	0.608396	0.770848	0.461644	0.555126	0.447374	0.710661	0.531507	1.04268	7.41806	0	1.1665	2.97895	0.213935	0.531396	2.65301	0	0.589009	0.731023
UC_20210816_pos_XWQC4	marker	QC	0	0.250348	0.238719	0.336086	0.722509	0.641857	0	0	0	3.49449	4.05364	0.411486	4.05766	0.275029	0.284189	1.933	0.751409	0.524298	0	0.690641	0.313442	0	0.871455	0.57034	4.56414	0.763417	0.399179	0.002444	0	0.537883	0.930043	0.406284	0.675077	0.168566	0.823735	0.711101	1.06951	7.4417	0	0.692999	3.05392	0.171581	0.554166	2.63396	0	0.654465	0.789263
[truncated: 3,379 more columns]

## Sheet: serum-neg
Primary ID	File Text	Sample Group	0.62_100.0785	0.62_100.2314	0.78_100.9455	19.01_101.0234	0.62_101.0249	17.09_101.0813	17.09_101.2994	0.62_102.1235	29.02_102.9474	0.60_102.9604	0.83_103.0388	17.58_103.8453	27.13_103.9333	27.20_104.1549	27.16_104.3712	19.19_366.2629	22.55_366.2955	0.63_366.8659	8.53_367.0470	19.61_367.1871	16.57_367.1937	15.31_367.1946	16.22_367.2065	14.07_367.2070	7.75_367.2093	11.59_367.2095	14.61_367.2095	13.61_367.2098	10.66_367.2103	7.21_367.2104	11.80_367.2106	20.53_565.2770	18.59_565.3627	14.84_565.4082	21.19_566.2545	19.21_566.2880	12.16_566.3028	13.29_566.3407	14.82_566.3436	18.19_566.3458	18.61_566.3465	20.33_566.3819	0.61_566.7588	4.06_567.1681	1.86_567.1697	19.30_567.3375	17.53_567.3389
Retention Time			0.62	0.62	0.78	19.01	0.62	17.09	17.09	0.62	29.02	0.6	0.83	17.58	27.13	27.2	27.16	19.19	22.55	0.63	8.53	19.61	16.57	15.31	16.22	14.07	7.75	11.59	14.61	13.61	10.66	7.21	11.8	20.53	18.59	14.84	21.19	19.21	12.16	13.29	14.82	18.19	18.61	20.33	0.61	4.06	1.86	19.3	17.53
Mass			100.079	100.231	100.945	101.023	101.025	101.081	101.299	102.124	102.947	102.96	103.039	103.845	103.933	104.155	104.371	366.263	366.296	366.866	367.047	367.187	367.194	367.195	367.207	367.207	367.209	367.209	367.209	367.21	367.21	367.21	367.211	565.277	565.363	565.408	566.255	566.288	566.303	566.341	566.344	566.346	566.346	566.382	566.759	567.168	567.17	567.337	567.339
UC_20210819_neg_B1	marker	B	0.160342	0.171393	0	0.01865	0.204308	0.14486	0.153563	0.18541	0.176066	0.606142	0	0	0	0.003697	0.000721	0.121941	0.009264	0.088157	0.193639	0.427401	0.084148	0.026868	0.012888	0	0.171456	0	0.109785	0	0.381096	0.832822	0	0.087466	0.07381	0.150156	0.239633	0	0.062154	0	0.006543	5.73691	104.857	0.104857	0.253878	0	1.44154	0	0
UC_20210819_neg_B2	marker	B	0.180394	0.179538	0	0.033876	0.237486	0.073866	0.0564	0.191605	0.208849	0.762714	0	0	0.030428	0	0.037785	0.136579	0.113853	0.115422	0.476213	0.159792	0.041137	0	0.055581	0	0.115448	0	0	0	0	0.201552	0	0.093257	0.078436	0.398392	0.265535	0	0	0.046794	0	4.6864	95.4363	0	0.229403	0.076094	0.222758	0	0
UC_20210819_neg_B3	marker	B	0.153081	0.168339	0	0.045827	0.182751	0.082093	0.105559	0.168728	0.186361	0.695809	0	0	0	0.143899	0.107458	0.191792	0	0.077924	0.286008	0.206245	0.090441	0	0.024298	0	0.292097	0.011957	0.145755	0	0.381989	0.971965	0	0.110666	0.079068	0	0.297957	0	0	0	0	2.90673	56.0295	0.122837	0.18152	0	0.614992	0	0.223955
UC_20210819_neg_B4	marker	B	0.261463	0.257339	0	0.029037	0.294962	0	0	0.211173	0.307807	0.898002	0	0	0.252175	0.325984	0.234261	0.093967	0.069373	0.152599	0.103635	0.415534	0.081483	0	0.02647	0	0.212438	0	0	0	0.328549	0.371206	0	0.017289	0.154092	0.56387	0.259095	0.029657	0	0	0	0.463777	9.57017	0.105638	0.268802	0	0.903415	0	0.502657
UC_20210819_neg_B5	marker	B	0.206432	0.196126	0	0.078276	0.225431	0.008913	0.000441	0.191865	0.252224	0.870806	0	0	0	0.00024	0.002263	0.178547	0.004812	0.121735	0.219344	0.16936	0.077227	0	0.035634	0	0.181382	0	0.147656	0	0	0.25251	0.342299	0.036468	0.167436	0.053414	0.370598	0	0	0	0	0.452195	7.87784	0.123694	0.227672	0	0.338231	0.287609	0.675824
UC_20210819_neg_B6	marker	B	0.237307	0.221224	0.369157	0.015697	0.230993	0.031337	0.035878	0.210745	0.293375	0.973024	0.378337	0	0	0	0.057615	0.162548	0.13031	0.125756	0.645813	0.012186	0.259864	0.112322	0.078728	0	0	0	0.903832	0	0.844756	0.009432	0	0.053378	0.128484	0.311346	0.305248	0	0	0.184829	0.200017	1.75031	27.5103	0.155083	0.261132	0.054526	0.183446	0.157233	0.233239
UC_20210819_neg_B7	marker	B	0.252365	0.224165	0	0.02202	0.264993	0.021432	0.020744	0.207155	0.344299	0.970097	0.426274	0	0	0.073125	0.070879	0.091933	0.08359	0.125783	2.92913	0.117965	0.106354	0	0.044397	0	0.404026	0	0.225457	0	0.478393	0.505275	0.562681	0.050903	0.188581	0	0.245767	0	0	0	0.110646	1.63926	27.3418	0.164022	0.276851	0	0.455635	0.14658	0.386949
UC_20210819_neg_B8	marker	B	0.180789	0.150562	0	0.018731	0.2035	0.07305	0.080336	0.150442	0.244769	0.708705	0.365826	0	0	0.093292	0.094807	0.153714	0.293689	0.105433	0.203848	0.025834	0.212152	0.031766	0.048126	0	0.048415	0	0.303101	0	0.688359	0.072833	0	0.092952	0.078046	0	0.199592	0.071537	0	0	0.067747	5.63047	96.2389	0.135035	0.188499	0.039897	0	0	0.138167
UC_20210819_neg_B9	marker	B	0.187124	0.185537	0	0.026864	0.222214	0.047292	0.054407	0.177781	0.297951	0.934724	0.388624	0	0	0.006545	0	0.149958	0	0.177638	0.832035	0.064717	0.026812	0	0.049108	0	0.010692	0	0.014596	0	0	0.019709	0	0.071042	0.11756	0.12969	0.31028	0.028132	0	0.043821	0	2.83281	57.855	0.09918	0.22674	0.070047	0	0	0.196813
UC_20210819_neg_B10	marker	B	0.168818	0.151674	0	0.11325	0.185221	0	0.000544	0.148355	0.211997	0.684003	0	0	0.026741	0	0.050457	0.310565	0	0.061933	0.572687	0.075286	0.033758	0.046534	0	0	0	0	0.414222	0.121447	0	0.039544	0.33015	0.028205	0.112537	0	0.357515	0	0	0.125593	0.011515	0.044106	0.813609	0.128712	0.200404	0.017798	0.022772	0.399148	0.971837
UC_20210819_neg_M1	marker	M	0.165026	0.170525	0	0.113079	0.214126	0.062189	0.071852	0.191347	0.254879	0.960335	0.364846	0	0.003594	0	0.000997	0.398829	0.160623	0.102619	0.073822	0.007576	0.121444	0	0	0	0	0	0.458002	0.109766	0	0	0.241368	0.14873	0.114137	0.134723	0.234518	0.243755	0	0.172717	0.059589	1.75358	29.3148	0.124968	0.206611	0.27464	0	0.168415	0.533706
UC_20210819_neg_M2	marker	M	0.165161	0.182718	0.638752	0.027662	0.204954	0.229996	0.27234	0.178515	0.270243	0.839834	0.25151	0.034015	0	0.064907	0.059475	0.314574	0.230058	0.125799	0.089862	0.029248	0.357437	0.164557	0	0.145714	0.075783	0.340599	1.17806	0.246372	0.231121	0	0.341183	0.106591	0.033164	0.167504	0.086853	0	0.180952	0	0	14.3689	168.449	0.133853	0.183215	0.021361	0	0	0
UC_20210819_neg_M3	marker	M	0.144644	0.154109	1.5379	0.055277	0.182577	0.122127	0.156733	0.16742	0.284646	0.684849	0	0	0	0.128708	0.098949	0.296266	0.057337	0.094235	0.153	0	0.230357	0	0.058376	0	0	0.127563	0.804488	0.192266	0.422185	0.022268	0	0.067527	0.07177	0.067682	0.195381	0	0.073287	0.180855	0.12062	3.57471	68.934	0.112149	0.17549	0.29841	0	0	0.133753
UC_20210819_neg_M4	marker	M	0.148448	0.169747	0.91101	0.056816	0.18979	0.17988	0.195065	0.169705	0.372103	0.881553	0.293117	0.015331	0	0.440433	0	0.277453	0.130942	0.148998	0.095174	0.026412	0.330227	0.130943	0	0	0	0.212315	0.702939	0	0	0	0.200127	0.12613	0.048667	0.152149	0.137843	0	0	0	0.084206	0	127.008	0.075943	0.141396	0.098156	0	0	0.093645
UC_20210819_neg_M5	marker	M	0.167794	0.180309	2.61904	0.075173	0.200299	0.133036	0.154446	0.163364	0.236735	0.741094	0	0	0	0.001112	0	0.328434	0.022112	0.094112	0.164755	0	0.292294	0.184609	0	0	0	0	0.896598	0.147927	0.362511	0.028709	0	0.079863	0.084948	0.146829	0.195087	0	0	0.177891	0	3.08447	51.9787	0.124385	0.194203	0.473068	0.034067	0	0.188493
UC_20210819_neg_M6	marker	M	0.14343	0.13071	0	0.053394	0.172487	0.076672	0.071655	0.122296	0.342497	0.852933	0.319642	0.027064	0	0.03816	0.041208	0.143583	0.183899	0.134472	0.037478	0.017411	0.30131	0.177936	0.041677	0	0.082852	0.165484	0.771034	0	0.38019	0	0	0.081826	0.062667	0.421142	0.080339	0	0.199806	0	0.186738	8.54848	152.565	0.074116	0.175776	0.116493	0	0	0
UC_20210819_neg_M7	marker	M	0.126204	0.122295	0	0.286299	0.145977	0.680341	1.08917	0.120206	0.300325	0.800445	0.442056	0.318253	0.027391	0.035248	0.029156	0.112318	0	0.12351	0.045541	0	0.240225	0.074158	0.00841	0.162168	0	0.155525	0.546308	0.295382	0	0	0	0.118535	0.024287	0.100186	0.144179	0.199823	0.027364	0	0	16.8488	146.856	0.100233	0.110272	0.055949	0	0	0.067612
UC_20210819_neg_M8	marker	M	0.1564	0.158743	2.55109	0.119927	0.214899	0.14588	0.154925	0.163842	0.377231	0.875351	0.274197	0.007833	0	0.254863	0.201601	0.3489	0	0.11008	0.149279	0.032547	0.151558	0	0	0	0.005578	0	0.396652	0.053849	0.210718	0.012117	0	0.078933	0.093244	0.080736	0.205282	0	0	0.085467	0.059219	3.53749	61.595	0.118081	0.212108	0.416328	0	0	0
UC_20210819_neg_M9	marker	M	0.179617	0.151412	0.2074	0.101627	0.187023	0.071898	0.076081	0.148467	0.338456	0.920868	0.271189	0	0	0	0	0.373944	0.219508	0.13035	0.170834	0.003561	0.168542	0	0.098571	0	0.056561	0	0.523407	0	0.189567	0	0.489214	0.04968	0.078264	0.13662	0.210305	0	0.033558	0.162592	0.115871	2.91383	51.8964	0.148029	0.140069	0.065359	0.001214	0	0.244735
UC_20210819_neg_M10	marker	M	0.12174	0.136008	0	0.138941	0.151168	0.470343	0.78399	0.128611	0.383359	1.01887	0.402917	0.035259	0	0.084713	0.072409	0.168178	0.101399	0.143233	0.035394	0.032802	0.298913	0.066147	0	0.134997	0.024295	0.14909	0.485498	0.193143	0	0	0	0.147207	0.055116	1.84739	0.138718	0.42053	0	0	0.022022	13.7021	155.368	0.046372	0.146992	0.067186	0	0	0.098054
UC_20210819_neg_PTS1	marker	PTS	0.179732	0.180476	0	0.180316	0.220136	0.007359	0.008002	0.172374	0.345404	0.94841	0	0	0	0	0.00063	0.767607	0.377528	0.128891	0.058238	0.030635	0.258606	0.021205	0	0	0	0	0.564783	0	0.240283	0.284626	0.191063	0.07428	0.139032	0.071961	0.20986	0	0	0.161278	0	0.471166	6.58542	0.128295	0.166451	0.044168	0	0.253666	0.639138
UC_20210819_neg_PTS2	marker	PTS	0.207321	0.199857	0	0.017795	0.238154	0.037861	0.041833	0.178332	0.397202	0.918482	0	0	0	0.079698	0.061967	0.157925	0.106662	0.103375	0.082987	0.170332	0	0.119025	0.178437	0	0.144045	0.035841	0.274454	0	1.24655	0.321231	0.067976	0.046843	0.120872	0.041796	0.155149	0	0	0.148061	0.233891	2.23139	47.2278	0.151935	0.228407	0.033708	0.089402	0	0.197503
UC_20210819_neg_PTS3	marker	PTS	0.137084	0.130453	0	0.032415	0.163661	0.246085	0.322355	0.12226	0.300654	0.818297	0.346127	0.016133	0.046564	0.064023	0.074615	0.369109	0.61957	0.09422	0.062944	0.050282	0	0	0.165646	0	0.030795	0.04386	0.486454	0	0.45665	0.186326	0	0.11978	0.055982	0.03019	0.113162	0	0.238404	0	0.152472	9.04908	126.912	0.120904	0.169489	0.106032	0.034118	0	0.095594
UC_20210819_neg_PTS4	marker	PTS	0.129349	0.1369	0	0.050207	0.161646	0.34382	0.465195	0.111399	0.393897	1.23725	0.367443	0.096705	0	0.113638	0.092365	0.183521	0.103628	0.204534	0.021448	0	0	0	0	0	0.078321	0	0.456325	0.068616	0	0.126374	0	0.082184	0.079964	0.149849	0.112242	0	0.173368	0.076229	0.067388	9.57675	144.155	0.070236	0.188448	0.024773	0	0	0
UC_20210819_neg_PTS5	marker	PTS	0.193135	0.165109	0	0.032293	0.236141	0.214282	0.384016	0.167691	0.448279	1.39087	0.443603	0.04136	0	0	0.012019	0.108223	0.105343	0.20313	0.051304	0.072198	0	0	0.244595	0	0.094406	0.018005	0.180077	0	0	0.155956	0	0.055084	0.090924	0.135198	0.134797	0.195487	0.271384	0	0	0	138.35	0.076132	0.225628	0.024218	0	0	0.099171
UC_20210819_neg_PTS6	marker	PTS	0.145284	0.132587	0	0.064936	0.168469	0.53017	0.769684	0.122273	0.380081	1.13155	0.349509	0.035114	0	0.053922	0.060887	0.166254	0.14314	0.167132	0	0.003143	0.116689	0	0.021152	0	0	0.136993	0.309053	0	0	0.042535	0	0.234498	0.084888	0.046802	0.103529	0.393742	0.012856	0	0.07669	14.3765	188.228	0.026164	0.141318	0.047802	0	0	0
UC_20210819_neg_PTS7	marker	PTS	0.129597	0.12877	0	0.073316	0.187266	0.211133	0.339147	0.122481	0.448723	1.27453	0.462114	0.086794	0	0.265014	0.175682	0.139406	0.150555	0.170106	0.025591	0.052623	0.07728	0	0.031745	0	0.017838	0	0	0	0	0.051471	0.05697	0.067735	0.106322	0.268721	0.152754	0.040421	0.066652	0	0.053774	5.44452	108.323	0.072214	0.134718	0.046311	0.018327	0	0.126921
UC_20210819_neg_PTS8	marker	PTS	0.113189	0.132345	0	0	0.167164	0.398972	0.493364	0.133027	0.398636	1.21624	0.385187	0.046508	0	0.307517	0.230377	0.2756	0.209186	0.186013	0.031294	0.02762	0	0	0.152911	0	0.080057	0	0.41606	0.159313	0	0.175368	0	0.152319	0.064431	0.104504	0.089663	0	0	0.08777	0	11.9353	156.187	0.078752	0.171022	0	0	0	0
UC_20210819_neg_PTS9	marker	PTS	0.133034	0.124054	0	0.009088	0.159875	0.122469	0.152422	0.123199	0.332573	1.05091	0.322645	0.017172	0	0.00328	0	0.202559	0.181369	0.134585	0.038793	0.096165	0	0	0.414743	0	0.502267	0	0.322823	0	0.651258	1.62435	0	0.042138	0.055367	0.102613	0.095221	0	0	0	0.233444	9.1418	130.408	0.07774	0.176633	0.065478	0.041701	0	0
UC_20210819_neg_PTS10	marker	PTS	0.13311	0.149891	0	0.032055	0.180116	0.166434	0.219425	0.120917	0.312879	0.931803	0.231481	0.032908	0.026887	0.047796	0.036515	0.365281	0.204736	0.110894	0.054942	0.065606	0	0.065528	0.215403	0	0.204265	0	0.697661	0.145718	0.182726	0.310959	0	0.079474	0.071792	0.074317	0.090121	0	0	0	0	0	100.336	0.078151	0.176378	0.035056	0	0	0
UC_20210819_neg_WQC1	marker	QC	0.159212	0.141512	0.328985	0.065887	0.254512	0.173663	0.218044	0.160362	0.781189	2.00799	0.437698	0.009284	0	0.00054	0	0.14285	0.085474	0.41579	0.178951	0	0	0	0	0	0.060742	0	0.193907	0.024968	0	0.127462	0	0.140988	0.109816	0.077696	0.161413	0	0	0.013395	0.070708	6.71345	110.881	0.073694	0.274966	0	0.107149	0	0
UC_20210819_neg_WQC2	marker	QC	0.162513	0.175984	0.325081	0.070728	0.246313	0.12701	0.193837	0.179851	0.750025	2.0887	0.532244	0.004831	0	0.096497	0.078584	0.145018	0	0.415631	0.195512	0.084919	0	0	0	0	0.049048	0	0.185868	0	0	0.145233	0	0.155993	0.103366	0.105624	0.166463	0.097948	0	0	0	6.47844	110.141	0.033044	0.28122	0	0	0	0.116871
UC_20210819_neg_WQC3	marker	QC	0.151064	0.19209	0.330185	0.064575	0.238087	0.163523	0.182036	0.158288	0.728003	2.02523	0.499618	0.011355	0	0.332113	0.280445	0.135619	0	0.409441	0.157664	0.054654	0.096201	0.069135	0	0	0.073576	0.043243	0.322548	0	0	0.133238	0	0.124835	0.09699	0.095566	0.175235	0	0.058637	0	0.062135	6.41958	107.642	0.071659	0.276908	0	0.108106	0	0.114468
UC_20210819_neg_WQC4	marker	QC	0.163189	0.173373	0.308986	0.097043	0.223242	0.132289	0.18162	0.146637	0.712956	2.02302	0.416886	0.009246	0	0.39122	0.326112	0.140318	0.020924	0.373446	0.146074	0.055197	0	0.055464	0	0.005393	0.07954	0.017647	0.177153	0	0.350317	0.110824	0	0.137734	0.111254	0.094216	0.154492	0.188509	0	0	0.068268	6.43671	106.6	0	0.274136	0	0.104818	0	0
[truncated: 5,000 more columns]

## Sheet: colon-pos
Primary ID	File Text	Sample Group	1.08_100.0779	0.24_100.0779	29.02_102.0363	0.69_102.0934	0.91_103.0568	0.67_104.1093	18.73_104.1093	29.51_110.0211	29.17_110.0217	0.60_110.0722	29.01_111.0220	24.99_111.1187	0.74_112.0520	0.75_113.0361	0.70_114.0674	20.93_442.3890	4.48_442.9187	1.32_443.2544	26.55_443.3344	20.57_443.3465	20.03_443.3486	14.21_443.3491	16.65_443.3527	22.51_443.3879	28.60_443.3897	4.52_443.7421	6.16_444.2496	20.52_444.3115	18.46_444.3609	18.07_444.3668	18.28_444.3681	28.21_732.5519	27.77_732.5524	23.59_732.5530	28.76_732.5551	27.13_732.5633	24.61_733.5169	25.01_733.6062	3.90_733.8426	7.97_733.9056	24.62_734.0203	1.21_734.3006	27.15_734.5573	19.05_734.5624	20.39_734.5632	22.00_734.5657	21.10_734.5659
Retention Time			1.08	0.24	29.02	0.69	0.91	0.67	18.73	29.51	29.17	0.6	29.01	24.99	0.74	0.75	0.7	20.93	4.48	1.32	26.55	20.57	20.03	14.21	16.65	22.51	28.6	4.52	6.16	20.52	18.46	18.07	18.28	28.21	27.77	23.59	28.76	27.13	24.61	25.01	3.9	7.97	24.62	1.21	27.15	19.05	20.39	22	21.1
Mass			100.078	100.078	102.036	102.093	103.057	104.109	104.109	110.021	110.022	110.072	111.022	111.119	112.052	113.036	114.067	442.389	442.919	443.254	443.334	443.346	443.349	443.349	443.353	443.388	443.39	443.742	444.25	444.312	444.361	444.367	444.368	732.552	732.552	732.553	732.555	732.563	733.517	733.606	733.843	733.906	734.02	734.301	734.557	734.562	734.563	734.566	734.566
UC_20210813_pos_B1	marker	B	0	0	1.45618	2.05779	10.4059	10.7517	0.273499	0.056739	1.11461	0.608024	1.02299	0.781067	1.06834	0.246592	0.27072	0.901198	0	0	0	0	0.500659	0.381536	0.895085	0.710547	0.642687	0.003904	0	0.989946	0	0	1.08451	0	0	0	0	0	1.53664	0.529995	0	0.346649	1.1797	0	0	0	0	0	0
UC_20210813_pos_B2	marker	B	0	0.228356	2.06808	2.25465	10.1291	13.7665	0.396494	0.511741	0.772433	0.521362	1.54001	0.869946	0.837025	0.49402	0.592464	0.442838	0	0	0.086998	0	0.072672	0	0.640191	0.408382	0.569956	0	0	0.097252	0	0	1.40317	0	0	0.003642	0	0	0.677304	0.61999	0.042966	0	0.572682	0	0	0	0	0	0
UC_20210813_pos_B3	marker	B	0	0.752818	3.18121	6.99556	21.3359	11.0043	0.183232	0.459013	1.46796	1.56449	1.94686	0	2.97853	0.517263	0.788569	0	0	0	0	0	0.034755	0.089384	0.337084	0.212863	0.184214	0	0	0.10398	0	0	0.52781	5.53812	0	0	0	0	0.337255	0.501964	0.322745	0	0.295407	0.665624	0.033474	0	0	0	0
UC_20210813_pos_B4	marker	B	0	0.335528	1.18892	2.85622	7.59822	9.25674	0.261461	0.126037	0.678357	0.921046	0.723055	0.716635	0.980484	0.138621	0.286452	0.464061	0.360742	0.261527	0.586682	0.054393	0.296359	0.134215	0.434992	1.88942	0	0.374055	0.443235	0.22397	0	0	0.573132	3.91846	0	0.364998	0	0	1.62075	0.328497	0	0	1.24937	0.01305	0.030214	0	0	0	0
UC_20210813_pos_B5	marker	B	0	0	1.28859	1.69059	10.3259	1.96948	0.085766	0.247929	0.53852	0.4303	0.775968	0.377431	2.80303	0.30848	0.374089	0.184441	0.127154	0	0.072884	0.488893	0.58877	0.149613	0.714594	0.502943	0.128339	0.03176	0	1.68727	0	0	0.701827	24.1677	0	0	0	0.118751	3.06651	0.337578	0	0	2.49794	0	0.067621	0	0	0	0
UC_20210813_pos_B6	marker	B	0	0	1.54399	5.59245	14.5183	9.14091	0.351745	0.302268	0.707275	1.2526	1.00243	0.827042	2.34908	0.260902	0.518084	0.810623	0	0	0	0.132521	0.964166	0.212457	0.753002	2.96411	0.165263	0	0	0.281737	0	0	0.93631	0	0	1.89632	0	0.165157	0.48711	0.603598	0	0	0.447044	0	0.027643	0.022856	0	0.002037	0
UC_20210813_pos_B7	marker	B	0.051611	0.224395	0.682205	1.2176	5.33733	8.5468	0.214965	0.132162	0.334386	0.805646	0.415485	0.840806	0.446966	0.024723	0.136343	1.05988	0	0.263906	0.550226	0.343532	0.179532	0.460638	0.724596	1.00118	0.081248	0.280098	0.31873	1.62705	0.705868	0	0	6.92764	0	0	0.457516	0	1.62728	0.143042	0	0.30595	0	0.065036	0	0.005833	0	0	0
UC_20210813_pos_B8	marker	B	0	0.394546	1.66169	4.13151	14.4075	8.94669	0.192845	0	1.5679	1.04373	0.922424	0	3.3827	0.320406	0.646466	0	0	0	0.037235	0.437596	0.627804	0.458864	1.00546	0.916376	0.219575	0	0.043947	1.61327	0	0	0.620423	0	0	0.776327	0	0	1.03039	0.501657	0.577155	0.50154	0.982636	0	0	0	0	0	0
UC_20210813_pos_B9	marker	B	0	0	0.892225	2.61163	6.87509	6.36147	0.282865	0.108436	0.445191	0.482974	0.542973	0.75978	1.10451	0.146353	0.323426	0.543348	0	0	0	0.037135	0.107545	0.056213	0.561193	0.598972	0.365113	0	0	0.116056	1.76198	0	1.84535	0.855337	0	2.87795	0.073322	1.51418	0	0	0	0	0.490945	0	0.187652	0.171654	0.250437	0.551796	0
UC_20210813_pos_B10	marker	B	0	0.724889	2.04116	2.20361	15.2357	7.16504	0.282516	1.10844	0	1.54301	1.54061	0.742147	2.29349	0.295537	0.359809	0.751059	0.354349	0	0.487302	0	0.249877	0.19863	0.509709	1.14769	0.142014	0	0.238307	0.582581	0	0	0.653832	0	0	0	0	0.041059	1.2457	0.790267	0.12072	0	0.917289	0	0	0.054861	0	0	0
UC_20210813_pos_M1	marker	M	0	0.546685	1.92509	1.21555	15.7505	8.02097	0.170731	0	1.65755	1.01348	1.33344	0.457693	6.13493	0.406595	0.2986	0	0.228694	0	0	0.094782	0.297344	0.124283	0.306304	0.768649	0.204105	0	0.083537	0.517563	0	0	1.09035	22.061	0	0.408452	0	0.022916	1.24629	0.419988	0	0	1.08271	0	0	0.046711	0	0	0
UC_20210813_pos_M2	marker	M	0	0	1.70694	1.38534	12.737	7.57685	0.240643	0.42357	0	0.896901	1.09638	0.45954	0.951566	0.257424	0.268891	0.233988	0.232153	0	0	0.02809	0.182676	0	0.212176	1.21967	0.120623	0	0	0.701564	0	0	0.564434	0	0	1.58163	0	0.761263	1.33211	0.511764	0.141814	0	1.17421	0	0.081808	0	0	0	0
UC_20210813_pos_M3	marker	M	0	0	2.51584	1.77506	9.65834	7.36616	0.21391	1.0246	0	0.290969	1.5848	0	0.67491	0.874389	0.330023	0	0	0	0	0.025591	0.10928	0.08211	0.283287	1.2424	0.168406	0	0	0.26255	0	0	0.595612	12.6842	0	0	0.86611	0	0.783903	0.507488	0.334539	0.012595	0.549999	0	0.177281	0	0	0	0
UC_20210813_pos_M4	marker	M	0.725376	0.444798	1.10757	1.20484	9.11525	9.857	0.234027	0.183638	0.342615	0.369158	0.682759	0.472961	1.55438	0.242631	0.180899	0.858945	0	0	0	0	0.14044	0.048319	0.2119	0.825395	0.176592	0	0	0.116089	0	0	0.920115	8.37622	0	0.283179	2.20846	0.163354	1.04617	0.425052	0	0	0.859176	0	0.063172	0.176342	0	0	0
UC_20210813_pos_M5	marker	M	0	0	1.59268	1.17725	9.64342	6.73773	0.200649	0.163944	1.25324	0.55708	0.965232	0	1.38495	0.382384	0.267776	0.971453	0.110326	0	0	0.038336	0.278582	0	0.385561	0.566881	0.076553	0	0	0.102458	0	0	1.62488	38.4307	0	0	0.948946	0.421506	0.703916	0.691669	0.156624	0.436409	0.657263	0	0.812954	0.096937	0	0.240552	0.083844
UC_20210813_pos_M6	marker	M	0	0	1.73816	1.54704	7.91399	7.25535	0.228519	0.835196	0	0.291157	1.00497	0	1.59811	0.608201	0.322661	1.1151	0	0	0.062599	0	0.170684	0.069972	0.280667	0.656612	0.166385	0	0	0.066647	0	0	1.25955	0	0	0	0	1.57452	0.673569	0	0.181933	0.015401	0.723563	0	0.350115	0.788865	0.540992	1.93017	2.08087
UC_20210813_pos_M7	marker	M	0	0.082973	1.28647	1.55895	8.78954	8.84056	0.28619	0	0	0.486665	0.781139	0.61604	3.57697	0.389909	0.22033	0.634021	0	0	0	0.022965	0.150145	0.071233	0.331954	0.779604	0.08186	0	0	0.290138	0	0	0.832974	9.37288	0	0	2.57285	0.121013	0.944319	0.468874	0	0	0.67596	0	1.41201	0.344584	0	0.565417	0.523458
UC_20210813_pos_M8	marker	M	0	0	1.78642	1.46509	14.3069	9.63495	0.231121	0.345165	0	1.75432	1.033	0	1.46895	0.175092	0.50565	0	0.635047	0	0	0.042985	0.412411	0.246013	0.437553	1.23375	0.066788	0.034365	0	1.79936	0	0	0.493131	22.7535	0	1.8246	1.62221	0.405975	1.53338	0	0	0	1.30437	0	0	1.66752	1.63938	0	3.56973
UC_20210813_pos_M9-1	marker	M	1.52348	0	3.64195	0.41491	12.3621	7.67569	0.291789	0	2.91483	0.479572	2.14137	0.711241	0.785201	0.721454	0.230909	0	0	0	0	0.244894	0	0.09318	0	0.730712	0	0.001618	0	0.24692	0	0.682634	0	0	0	0.005278	0.591785	0	1.1416	0.719372	0	0	0.796713	0.442068	0	0	0	0	0.011257
UC_20210813_pos_M10	marker	M	0	0	3.2025	0.465358	13.3918	4.37791	0.176308	0	2.32633	0.478434	1.81659	0.320755	0.974968	0.636604	0.215631	0	0	0	0	0.210453	0	0	0	0.407866	0	0	0	0.399443	0	1.13071	0	0	0	0	0	0	0.910517	0.282733	0	0	0.764033	0.509427	0.700651	0	0	0	0
UC_20210813_pos_PTS1	marker	PTS	0	0	2.16058	1.09942	10.108	3.46438	0.205861	0	1.35359	0.319398	1.07243	0.667582	0.881373	0.500675	0.207069	0	0	0	0	0.152443	0	0	0	1.37355	0	0.001728	0	0.507129	0	0.760378	0	0	7.90451	0	0	0	0.723151	0	0	0.150883	0.531015	0.359684	0.041407	0	0	0	0
UC_20210813_pos_PTS2	marker	PTS	0	0.393594	2.12347	1.09003	9.85201	3.67004	0.15792	0	1.52409	0.341036	1.1514	0.684075	0.627385	0.496923	0.219794	0	0	0	0	0.111491	0	0	0	4.39974	0	0	0	0.531626	0	0.746447	0	0	0	0	0	0	0.996611	0.393314	0	0.152347	0.718686	0.375321	0	0	0	0	0
UC_20210813_pos_PTS3	marker	PTS	0	0	2.01831	1.15542	9.30545	2.16108	0.205313	0	1.42917	0.22665	1.14263	0.489111	1.21346	0.607458	0.223544	0	0	0	0	0.078428	0.038866	0.037935	0	0.675337	0	0	0	0.226094	0	0.679918	0	0	33.7948	0.032327	0	0	0.286908	0.256194	0	0.009119	0.234667	0.481748	0	0.031606	0	0	0
UC_20210813_pos_PTS4	marker	PTS	0	0.338584	1.83491	1.1173	10.7531	3.8917	0.238601	0	1.16071	0.327787	0.913923	0.681031	0.618802	0.390716	0.191085	0	0	0	0	0.176383	0	0	0	1.90178	0	0	0	0.723164	0	0	0.758232	0	18.9035	0	0	0	0.899517	0.307182	0	0	0.821293	0.279657	0.033715	0	0.046123	0.068418	0
UC_20210813_pos_PTS5	marker	PTS	0	0	1.70565	1.28218	10.9022	5.11007	0.331162	0.037665	1.04632	0.400978	1.02619	0.910899	0.527314	0.322875	0.236287	0	0	0	0	0	0.056487	0.07206	0	0.877534	0	0	0.00389	0.307602	0	1.13726	0	0	0.127747	0	0	0.505389	0.546721	0	0	0	0.412764	0.278101	0	0	0.012627	0	0
UC_20210813_pos_PTS6	marker	PTS	0	0	1.9436	1.45351	10.2566	2.93428	0.266155	0	1.17569	0.348287	1.24071	0.772156	1.11126	0.391687	0.245253	0	0	0	0	0	0.111693	0.108454	0.505836	0.41217	0	0	0	0.450074	0	1.20484	0	0	0	0	0	0.823342	0.350998	0	0	0	0.26322	0.315717	0	0	0	0	0
UC_20210813_pos_PTS7	marker	PTS	0	0	1.72013	1.10857	9.07635	3.86101	0.157213	0	1.10213	0.306243	1.07892	0.492457	0.626673	0.345877	0.212792	0	0	0	0	0.123245	0	0.18404	0.359941	3.55582	0	0	0	0.753828	0	1.04508	0.969119	0	13.92	0.030727	0	0	0.823648	0	0	0	0.803151	0.295954	0.028045	0	0	0	0
UC_20210813_pos_PTS8	marker	PTS	0	0.260964	1.42095	1.43843	8.9316	2.64068	0.220968	0	1.06748	0.327891	0.898181	0.776468	0.502261	0.31213	0.184982	0	0	0	0	0	0	0	0.416249	9.48232	0	0	0	0.840663	0	0	0.632065	0	18.3214	0	0	0	0.875415	0	0.275815	0	0.649708	0.284608	0	0	0	0	0
UC_20210813_pos_PTS9	marker	PTS	0	0.048769	1.77973	0.994627	9.07167	5.01963	0.373388	0	0.94475	0.369017	1.13397	1.20288	0.134469	0.268068	0.169019	0	0	0	0	0	0.023803	0	0	0.256466	0	0	0	0.12608	0	1.0662	0	0	31.8108	0	0	0	0.714013	0	0	0.024327	0.491575	0.292565	0	0.016364	0	0.031806	0.004958
UC_20210813_pos_PTS10	marker	PTS	0	0	1.82758	1.15146	9.36202	3.43392	0.203921	0	1.27433	0.294055	1.03714	0.903287	0.667747	0.484525	0.225582	0	0	0	0	0	0	0.043166	0.271181	6.43585	0	0.005688	0	0.521729	0	0.78737	0.740209	0	0	0	0	0.962114	1.08428	0	0	0.014574	0.846071	0.348161	0	0	0	0.012668	0
UC_20210813_pos_WQC1	marker	QC	0	0.352828	1.453	1.39081	12.1223	4.58829	0.246066	0	0.72827	0.505754	0.971216	0.919582	0.702449	0.31886	0.248836	0	0	0	0	0.228613	0	0	0	1.7537	0	0	0	0.628416	0	0.785138	0	0	0	0	0	0.080654	1.11172	0	0	0	0.895152	0.29947	0.079441	0	0	0.004557	0
UC_20210813_pos_WQC2	marker	QC	0	0	1.43127	1.13198	9.33813	3.71154	0.297325	0.081308	0.855002	0.417435	1.12904	0.952145	0.69492	0.269465	0.2264	0	0	0	0	0.292253	0	0.140557	0.581205	1.68991	0	0	0	0.646676	0	0.744804	0	0	0	0	0	0.528019	0.987881	0	0	0	0.803832	0.322845	0	0	0	0	0.011384
UC_20210813_pos_WQC3	marker	QC	0	0.311855	1.38016	1.43713	11.6127	4.48477	0.307031	0	0.861751	0.511534	0.975342	0.887709	0.719748	0.324877	0.25493	0	0	0	0.087206	0.244159	0	0	0.529728	1.58666	0	0	0	0.593644	0	0.737314	0	0	14.5217	0	0	0	1.03545	0	0	0	0.734376	0.269686	0.013275	0	0	0	0
UC_20210813_pos_WQC4	marker	QC	0	0.001808	1.34132	1.11911	10.3122	3.44581	0.319006	0	0.857452	0.410564	0.970256	0.947252	0.631027	0.279056	0.225512	0	0	0	0	0.249908	0.143089	0.168048	0.587489	1.8342	0	0	0	0.67692	0	0	0	0	14.1194	0.230838	0	0	1.23812	0	0	0	0.906466	0.351272	0	0	0	0	0.004328
[truncated: 5,000 more columns]

## Sheet: colon-neg
Primary ID	File Text	Sample Group	0.66_100.0520	0.62_100.1765	19.22_100.6465	19.21_100.7587	17.14_100.9330	0.74_101.0224	17.15_101.1417	27.46_101.8614	0.67_102.0663	18.79_102.8771	29.03_102.9563	0.57_102.9683	0.84_103.0489	18.76_103.0911	18.73_103.3045	19.73_340.2909	0.79_341.0442	8.14_341.1123	9.90_341.1153	0.74_341.1190	23.48_341.1462	0.94_341.1570	11.54_341.2044	17.15_341.2142	14.20_341.2147	18.04_341.2165	20.05_341.2180	26.24_341.2739	25.01_341.2742	27.11_341.2743	24.29_341.3032	24.14_457.3174	23.53_457.3266	24.97_457.3314	15.94_457.3314	16.84_457.3319	15.15_457.3323	17.81_457.3328	9.70_457.9554	0.76_458.0634	17.41_458.0669	13.03_458.0699	12.89_458.0729	20.49_458.0853	26.16_458.1031	0.71_458.1579	8.46_458.2221
Retention Time			0.66	0.62	19.22	19.21	17.14	0.74	17.15	27.46	0.67	18.79	29.03	0.57	0.84	18.76	18.73	19.73	0.79	8.14	9.9	0.74	23.48	0.94	11.54	17.15	14.2	18.04	20.05	26.24	25.01	27.11	24.29	24.14	23.53	24.97	15.94	16.84	15.15	17.81	9.7	0.76	17.41	13.03	12.89	20.49	26.16	0.71	8.46
Mass			100.052	100.177	100.647	100.759	100.933	101.022	101.142	101.861	102.066	102.877	102.956	102.968	103.049	103.091	103.305	340.291	341.044	341.112	341.115	341.119	341.146	341.157	341.204	341.214	341.215	341.216	341.218	341.274	341.274	341.274	341.303	457.317	457.327	457.331	457.331	457.332	457.332	457.333	457.955	458.063	458.067	458.07	458.073	458.085	458.103	458.158	458.222
UC_20210814_neg_B1	marker	B	0.124179	0.096756	0.032975	0.03721	0.058466	0.257015	0.072233	0	0.181457	0	0.016199	0	0	0.112262	0.240398	0	0.269295	0.073925	0.108551	0	0.111666	0.034993	0.152344	0	0.067867	0.598469	0.261761	0.079849	0.484637	0	0.188906	0.183612	0	0.087903	0	0.173552	0.581456	0.263402	0.098302	0.516584	0.207078	0.076715	0.077199	0.251112	0.047512	0	0
UC_20210814_neg_B2	marker	B	0.176646	0.168405	0.027476	0.033456	0	0.260721	0	0	0.297697	0	0.048	0.227922	0	0.093111	0.333641	0	0.381852	0	0.012971	0.128439	0.16836	0	0.125772	0	0.034932	0.312776	0.18531	0	0.345278	0.212232	0.041164	0.308907	0	0	0	0.022657	0.016258	0.014669	0.025726	1.13941	0.273663	0.032717	0	0.058925	0.036462	0	0
UC_20210814_neg_B3	marker	B	0.079765	0.068145	0.072888	0.073773	0.072781	0.11536	0.08753	0	0.105252	0.097685	0.02192	0.078133	0	0.169447	0.204565	0	0.12982	0	0.006955	0	0.0659	0	0.047598	0	0.010043	0.111636	0.157521	0.091205	0.177969	0.076881	0.155495	0.127157	0	0.072015	0.001263	0	0.005184	0.012804	0.009989	0.186697	0.083022	0	0.031561	0.01086	0.107624	0	0
UC_20210814_neg_B4	marker	B	0.093533	0.073193	0.085014	0.089312	0.048902	0.12638	0.047717	0	0.154775	0.216078	0.021256	0	0	0.405851	0.466493	0	0.157504	0	0.036357	0	0.084204	0.117454	0.064076	0	0.017237	0.099727	0.071517	0.070842	0.206392	0.096788	0.17017	0.089749	0	0.036877	0.122501	0.081377	0.034465	0.030936	0.033184	0.175804	0.052893	0	0.06249	0.009271	0.220885	0	0
UC_20210814_neg_B5	marker	B	0.118556	0.091595	0.008969	0.00978	0.1688	0.21861	0.184912	0	0.304769	0	0.03229	0.102011	0	0.059718	0.083909	0.086746	0.298585	0.142399	0.236025	0	0.086	0	0.050447	0	0.022791	0.087953	0.094986	0	0.195802	0.096951	0.555657	0.133211	0	0.162511	0	0.131114	0.060732	0.165797	0.049309	0.524775	0.178781	0	0.070583	0.016948	0.051457	0	0
UC_20210814_neg_B6	marker	B	0.122195	0.095602	0.095971	0.109014	0	0.240743	0.017488	0	0.264885	0.153869	0.034908	0	0	0.225138	0.338634	0	0.168114	0.180633	0.202556	0	0.092991	0	0.076124	0	0.028305	0.444224	0.265372	0	0.295796	0	0.328886	0.168104	0	0	0.12415	0.115956	0.07461	0.041059	0.040463	0.545562	0.127299	0.102006	0.104395	0.087197	0.105348	0	0
UC_20210814_neg_B7	marker	B	0.08533	0.054826	0.065685	0.074522	0.072869	0.486809	0.076976	0.005372	0.221352	0.182978	0.024082	0	0	0.346796	0.371565	0	0.122186	0.205181	0.303274	0	0	0.102759	0.071803	0	0	0.093238	0.079963	0	0.26493	0.096234	0.13913	0.108628	0	0.086228	0	0.118854	0.377076	0	0.02563	0.246496	0.038729	0.075793	0.076632	0.014417	0.171853	0	0
UC_20210814_neg_B8	marker	B	0.086119	0.061932	0.072451	0.066012	0.125585	0.236741	0.156028	0	0.244639	0.117361	0.029636	0.070527	0	0.207055	0.258176	0.147666	0.175901	0.107357	0.132133	0	0.081482	0.016136	0.060124	0	0.020743	0.191276	0.156017	0	0.512053	0.111725	0.335218	0.154112	0	0.106029	0	0.115035	0.230969	0.147892	0.041669	0.427923	0.085184	0	0.055822	0.033282	0.104812	0	0.002565
UC_20210814_neg_B9	marker	B	0.080595	0.068216	0.119026	0.113649	0.04136	0.167841	0.047683	0	0.152887	0.302355	0.01692	0.071313	0	0.502004	0.417061	0	0.105663	0.092369	0.036713	0.045729	0.056427	0	0.108378	0	0.030221	0.162467	0.126488	0	0.664147	0.106888	0.118164	0.128723	0	0.056142	0	0.018375	0.016548	0	0.027712	0.23545	0.039445	0	0.074567	0.003945	0.145349	0	0
UC_20210814_neg_B10	marker	B	0.107675	0.085426	0.082448	0.08654	0.042898	0.26695	0.05437	0	0.299184	0.258707	0.025475	0	0	0.416238	0.586715	0	0.149349	0.099829	0.135183	0	0.084197	0.105825	0.035519	0	0.025143	0.108504	0.047482	0	0.327278	0.123493	0.155706	0.128073	0	0.069793	0	0.084902	0.155863	0	0.060171	0.433133	0.062627	0	0.055363	0.016993	0.173357	0	0
UC_20210814_neg_M1	marker	M	0.10126	0.086794	0.065565	0.06012	0.09776	0.172928	0.112274	0	0.272287	0.177016	0.017812	0.09865	0	0.256712	0.409656	0.106736	0.181921	0.010907	0.01873	0	0.101885	0.123231	0.135459	0	0.09007	0.231657	0.144094	0	0.483825	0.10182	0.165795	0.153254	0	0.038888	0.216529	0.132429	0.03905	0.0789	0.023154	0.344296	0.123066	0	0.175398	0	0.246321	0	0.011278
UC_20210814_neg_M2	marker	M	0.080964	0.072786	0.086921	0.091038	0.009205	0.171578	0	0	0.282435	0.198835	0.039148	0.090754	0	0.358801	0.554488	0.042888	0.154235	0.010725	0	0	0.089767	0	0.068513	0	0.030524	0.272464	0.161766	0.02894	0.388338	0.185511	0.171235	0.130875	0	0.05832	0.070917	0.061641	0.032509	0.038806	0.026954	0.449149	0.078592	0	0.109027	0.008605	0.172906	0	0.008857
UC_20210814_neg_M3	marker	M	0.09862	0.071928	0.072414	0.086734	0.02119	0.173453	0.015713	0.110106	0.288163	0	0.064223	0.144783	0.114492	0.192144	0.280544	0.11305	0.222871	0.001316	0.021459	0	0.095968	0	0.103819	0.06331	0.087708	0.255641	0.15467	0	0.429219	0.169748	0.209205	0.259141	0	0.035346	0.182155	0.120668	0.026255	0.071351	0.080586	1.02148	0.134914	0	0.176432	0.016441	0.126197	0	0.031623
UC_20210814_neg_M4	marker	M	0.092586	0.071447	0.129054	0.122611	0.049722	0.181067	0.051445	0.087653	0.293624	0.281829	0.027507	0.126228	0	0.485649	0.703593	0.04051	0.214802	0.01132	0.01901	0	0.090287	0	0.077822	0	0.04309	0.197369	0.112428	0	0.510659	0.194378	0.107262	0.237684	0	0.051595	0.064825	0.060083	0.040769	0.036609	0.04994	0.948929	0.11416	0	0.101533	0.028726	0.173928	0	0.010153
UC_20210814_neg_M5	marker	M	0.125344	0.096985	0.067171	0.071088	0.204763	0.240908	0.22418	0	0.226617	0	0.039781	0.106233	0	0.147612	0.212677	0.246326	0.251865	0.008833	0.022119	0	0.074849	0	0.076371	0	0.07279	0.209966	0.160448	0	0.218547	0	0.287974	0.125272	0	0	0	0.165297	0.132006	0.270711	0.015058	0.769271	0.14795	0	0.268624	0.011921	0.099233	0	0
UC_20210814_neg_M6	marker	M	0.084407	0.069751	0.089108	0.105575	0.10105	0.157073	0.120273	0	0.233111	0.214879	0.029709	0.118534	0	0.337553	0.436108	0.053919	0.214906	0.011754	0.009715	0	0.084618	0	0.114988	0	0.045792	0.217149	0.146914	0	0.43988	0	0.099537	0.186567	0	0.0426	0.071766	0.047666	0.058556	0.043383	0.071645	0.945347	0.106172	0	0.121072	0.015342	0.086361	0	0.018698
UC_20210814_neg_M7	marker	M	0.092153	0.07355	0.142167	0.135413	0.095187	0.172699	0.122623	0.048891	0.233841	0.246942	0.020762	0.088604	0	0.398125	0.53227	0.08067	0.18564	0.052381	0.071381	0	0.069927	0	0.125782	0	0.04175	0.175193	0.137547	0	0.351426	0.107297	0.190391	0.163516	0	0.051443	0.280465	0.168521	0.031157	0.08858	0.091817	0.879499	0.075178	0.131277	0.136664	0.012564	0.179915	0	0.009525
UC_20210814_neg_M8	marker	M	0.1009	0.073448	0.072138	0.063927	0.007122	0.234789	0	0.012816	0.331975	0.186548	0.018351	0	0	0.281345	0.446717	0	0.122976	0	0	0	0.043282	0	0.105486	0	0.033087	0.789885	0.475026	0	0.381573	0.139141	0.13381	0.105078	0	0.066553	0.007307	0.07852	0.110267	0.032476	0	0.271302	0.069779	0.076144	0.077359	0.007158	0.081272	0	0.017536
UC_20210814_neg_M9	marker	M	0.097011	0.078961	0.127612	0.137596	0.007499	0.18544	0.009876	0	0.293013	0.271411	0.041415	0.111048	0	0.424937	0.746556	0.032458	0.158304	0	0.021342	0	0.078784	0.010346	0.093887	0	0.024359	0.185934	0.099941	0	0.577479	0.167947	0.098825	0.254915	0	0.04308	0.048976	0.049274	0.027229	0	0.042348	0.934973	0.096156	0	0.076916	0.036145	0.218741	0	0
UC_20210814_neg_M10	marker	M	0.096231	0.074788	0.063137	0.080881	0.120471	0.208686	0.158988	0	0.281731	0.131916	0.034401	0.100131	0	0.219132	0.171573	0.164864	0.224878	0.015692	0.033727	0	0.103957	0	0.094149	0	0.068537	0.222984	0.130071	0	0.331198	0.125105	0.181696	0.147952	0	0	0.131436	0.151184	0.077543	0.13578	0.045454	0.647145	0.134138	0	0.180802	0.016148	0.08191	0	0.007839
UC_20210814_neg_PTS1	marker	PTS	0.079716	0.059884	0.088345	0.096	0.071948	0.2089	0.091223	0	0.210651	0.15339	0.032487	0.082947	0	0.238509	0.310398	0	0.192451	0.080991	0.094019	0	0	0	0.130826	0	0.049955	0.151114	0.125255	0	0.486814	0.194099	0.128642	0.13032	0	0.074663	0	0.031034	0.063648	0	0.14857	0.547046	0.078219	0	0.195614	0.003974	0.096991	0	0.015155
UC_20210814_neg_PTS2	marker	PTS	0.072561	0.059514	0.065487	0.066938	0.082084	0.206012	0.097088	0	0.212762	0.108056	0.029696	0.081583	0	0.155314	0.123395	0	0.128558	0.038594	0.058345	0	0	0	0.135007	0	0.042717	0.160823	0.134425	0	0.385733	0.15221	0.139712	0.170754	0	0.061728	0.005721	0.064557	0.184677	0	0.162591	0.310909	0.106983	0.142351	0.145863	0	0.138536	0	0.003192
UC_20210814_neg_PTS3	marker	PTS	0.079439	0.05574	0.068522	0.077803	0.084667	0.180564	0.100291	0.020219	0.259139	0.093559	0.02131	0	0	0.167814	0.181836	0	0.188455	0	0.071342	0	0	0	0.099453	0	0.103374	0.14151	0.147866	0	0.625159	0.19669	0.176057	0.174562	0.125905	0.040043	0.00828	0.000838	0.0212	0	0.069114	0.462294	0.076009	0	0.235536	0.003171	0.127943	0	0.053899
UC_20210814_neg_PTS4	marker	PTS	0.079028	0.050922	0.086228	0.091168	0.0624	0.257225	0.082627	0.038302	0.204235	0.11917	0.026472	0.071388	0	0.206496	0.265632	0	0.143056	0.125087	0.153812	0	0	0.029454	0.160188	0	0.030928	0.186185	0.115921	0	0.313927	0.143276	0.117866	0.096375	0	0.059311	0	0.040367	0.124765	0	0.126107	0.539657	0.042284	0	0.09906	0.003356	0.148756	0	0
UC_20210814_neg_PTS5	marker	PTS	0.07862	0.057129	0.165886	0.151667	0.012699	0.185778	0.012431	0	0.220223	0.255588	0.017364	0.067639	0	0.403584	0	0	0.110741	0.020845	0.022116	0	0.077298	0	0.081578	0	0.032891	0.345515	0.167425	0	0.333902	0.126695	0.103679	0.077176	0	0.041271	0	0.013783	0.025947	0.014427	0.101821	0.242787	0	0	0.138507	0.002212	0.204434	0	0.00575
UC_20210814_neg_PTS6	marker	PTS	0.077639	0.053888	0.094754	0.06891	0.038988	0.203553	0.049657	0	0.234336	0.115013	0.035419	0.067537	0.081292	0.188756	0.221371	0	0.151191	0.008693	0.009951	0	0.029599	0	0.08881	0	0.089399	0.265877	0.302679	0	0.342473	0.243047	0.253797	0.105067	0	0.070121	0	0.013736	0.014032	0	0.03458	0.195684	0.121412	0	0.192068	0.000212	0.157177	0	0.002171
UC_20210814_neg_PTS7	marker	PTS	0.073484	0.045079	0.053717	0.043619	0.11087	0.209172	0.147286	0.041155	0.208449	0.057335	0.026403	0.060307	0.082601	0.095572	0.090525	0.055092	0.135163	0.060027	0.106183	0	0.034241	0	0.183654	0	0.047838	0.175964	0.117132	0	0.382513	0.135163	0.145092	0.141889	0.070764	0.054553	0.072078	0.129725	0.336629	0.060229	0.154533	0.371008	0.076974	0.139983	0.140112	0.000948	0.196128	0	0.008638
UC_20210814_neg_PTS8	marker	PTS	0.059391	0.040818	0.078013	0.078242	0.041919	0.1934	0.044696	0.018914	0.17118	0.078277	0.02281	0.047303	0	0.124593	0.137612	0.022792	0.128244	0.019848	0.081401	0	0.028331	0	0.154103	0	0.059642	0.136756	0.15017	0	0.444928	0.113295	0.138531	0.122589	0.09931	0.071804	0.030554	0.026963	0.113229	0	0.097138	0.204854	0.05975	0.123692	0.137567	0	0.191891	0	0
UC_20210814_neg_PTS9	marker	PTS	0.076345	0.060941	0.152292	0.141023	0.000262	0.189606	0	0	0.245009	0.217876	0.036627	0.057423	0	0.3588	0.371971	0	0.123043	0.035668	0.040788	0	0.125839	0	0.114403	0.101035	0.031146	0.818635	0.344303	0	0.318345	0.11239	0.034096	0.098814	0	0.04217	0	0.011422	0.024618	0.034734	0.131347	0.351171	0	0.092247	0.092565	0.006098	0.161778	0	0
UC_20210814_neg_PTS10	marker	PTS	0.067418	0.045195	0.076791	0.074742	0.04243	0.170807	0.050904	0	0.204541	0.117822	0.033769	0.062672	0.088726	0.199513	0.205525	0	0.132198	0	0.013942	0	0.077664	0	0.103635	0	0.036883	0.168541	0.152443	0	0.496159	0.164873	0.150344	0.137559	0	0.065838	0.015691	0	0.032257	0	0.08709	0.164944	0.09361	0.130992	0.136159	0	0.094088	0	0
UC_20210814_neg_WQC1-1	marker	QC	0.097732	0.064069	0.069474	0.058554	0.062492	0.243751	0.073909	0.003441	0.299533	0.154654	0.027696	0.088069	0	0.235578	0.30366	0.056802	0.185095	0.082906	0.111216	0	0.020708	0	0.088802	0	0.054308	0.254269	0.153893	0	0.375691	0.10284	0.152952	0.115514	0	0.066451	0.111275	0.095311	0.150012	0.083249	0.086521	0.501404	0.108588	0.167782	0.170524	0.008142	0.018308	0	0
UC_20210814_neg_WQC2-1	marker	QC	0.091981	0.060767	0.078196	0.078501	0.060429	0.226336	0.074376	0	0.273486	0.139517	0.026975	0.082271	0	0.248588	0.258685	0.060393	0.13434	0.063179	0.080924	0	0	0	0.080148	0	0.0463	0.171071	0.126561	0	0.376771	0.132551	0.166569	0.115892	0	0.056145	0.084041	0.085967	0.121258	0.062402	0.065987	0.463599	0.078418	0	0.151676	0.005382	0.073018	0	0
UC_20210814_neg_WQC3-1	marker	QC	0.080485	0.058407	0.076131	0.090257	0.065776	0.22082	0.076275	0.050466	0.283235	0.149653	0.032891	0.07326	0	0.266899	0.326522	0.070164	0.1425	0.071357	0.084449	0	0.027098	0	0.074085	0	0.036596	0.181048	0.165937	0	0.398789	0.112661	0.177424	0.13373	0	0.058631	0.065935	0.077634	0.087274	0.065899	0.078493	0.460872	0.077931	0	0.139917	0.006614	0.075556	0	0
UC_20210814_neg_WQC4-1	marker	QC	0.090451	0.053132	0.080604	0.081166	0.061139	0.214396	0.077579	0.052153	0.258462	0.154706	0.030968	0.067106	0	0.252307	0.309416	0.065966	0.007061	0.067177	0.083854	0.13227	0.024366	0.133373	0.06902	0	0.034526	0.15825	0.14984	0	0.385224	0.138136	0.171097	0.109757	0	0.0669	0.055499	0.0709	0.104482	0.052347	0.06359	0	0.078751	0	0.135327	0.00629	0.082628	0.432513	0
[truncated: 5,000 more columns]

## Sheet: number of identifications
source	Number of identifications
serum-positive	3
serum-negative	17
colon-positive	7
colon-negative	2
